# Supplementary material for: The Effects of Enteral Nutrition on the Intestinal Environment in Patients in a Persistent Vegetative State
Source: Foods. 2022 Feb 15;11(4):549. doi: 10.3390/foods11040549 (PMC8871387; doi:10.3390/foods11040549)
Supplement: Supplementary file 1 [file foods-11-00549-s001.zip]

Archive with 1 entries (1 files):
- foods-1571999-supplementary.pdf
